# Supplementary material for: BIRC5 Expression Is Regulated in Uterine Epithelium during the Estrous Cycle
Source: Genes (Basel). 2020 Mar 6;11(3):282. doi: 10.3390/genes11030282 (PMC7140846; doi:10.3390/genes11030282)
Supplement: Supplementary file 1 [file genes-11-00282-s001.zip]

Archive with 1 entries (1 files):
- Birc5 Supplementary table.xlsx
