# Supplementary material for: BIRC5 Expression Is Regulated in Uterine Epithelium during the Estrous Cycle
Source: Genes (Basel). 2020 Mar 6;11(3):282. doi: 10.3390/genes11030282 (PMC7140846; doi:10.3390/genes11030282)
Supplement: Supplementary file 1 [file genes-11-00282-s001.zip › Birc5 Supplementary table.xlsx]

## Sheet: Sheet1
	Genes	Accession no.	Primer sequence	size (bp)
	Birc5140	NM_009689.2	F: GAGGCTGGCTTCATCCACTG	250
			R: CTTTTTGCTTGTTGTTGGTCTCC
	Birc5121/40	NM_001012273.1	F: TCGCCACCTTCAAGAACTGGCCCTTCCTGGA	332/222
			R: GGCTTCTGACAATGCTTG
	Gapdh	BC092294	F: AGGTCGGTGTGAACGGATTTG	123
			R: TGTAGACCATGTAGTTGAGGTCA
	Rpl7	NM_011291.5	F: TCAATGGAGTAAGCCCAAAG	246
			R: GAAGAGACCGAGCAATCAAG
	Lf	NM_011291.5	F: AGGAAAGCCCCCCTACAAAC	141
			R: GGAACACAGCTCTTTGAGAA
	Egr1	NM_007913.5	F: ACCCTATGAGCACCTGACCAC	116
			R: TATAGGTGATGGGAGGCAACC
	Areg	NM_009704.4	F: GGTCTTAGGCTCAGGCCATTA	137
			R: CGCTTATGGTGGAAACCTCTC
	Hoxa10	NM_008263.3	F: CCTGCCGCGAACTCCTTT	203
			R: GGCGCTTCATTACGCTTGC

## Sheet: Sheet2
	Supplementary table 1. Primer sequences and RT-PCR product size
	Genes	Accession no.	Primer sequence	size (bp)
	Birc5140	NM_009689.2	F: GAGGCTGGCTTCATCCACTG R: CTTTTTGCTTGTTGTTGGTCTCC	250
	Birc5121/40	NM_001012273.1	F: TCGCCACCTTCAAGAACTGGCCCTTCCTGGA R: GGCTTCTGACAATGCTTG	332/222
	Gapdh	BC092294	F: AGGTCGGTGTGAACGGATTTG R: TGTAGACCATGTAGTTGAGGTCA	123
	Rpl7	NM_011291.5	F: TCAATGGAGTAAGCCCAAAG R: GAAGAGACCGAGCAATCAAG	246
	Lf	NM_011291.5	F: AGGAAAGCCCCCCTACAAAC R: GGAACACAGCTCTTTGAGAA	141
	Egr1	NM_007913.5	F: ACCCTATGAGCACCTGACCAC R: TATAGGTGATGGGAGGCAACC	116
	Areg	NM_009704.4	F: GGTCTTAGGCTCAGGCCATTA R: CGCTTATGGTGGAAACCTCTC	137
	Hoxa10	NM_008263.3	F: CCTGCCGCGAACTCCTTT R: GGCGCTTCATTACGCTTGC	203
